# Supplementary material for: Modulating Gastrointestinal Microbiota in Preweaning Dairy Calves: Dose-Dependent Effects of Milk-Based Sodium Butyrate Supplementation
Source: Microorganisms. 2024 Feb 5;12(2):333. doi: 10.3390/microorganisms12020333 (PMC10893347; doi:10.3390/microorganisms12020333)
Supplement: Supplementary file 1 [file microorganisms-12-00333-s001.zip]

Archive with 1 entries (1 files):
- microorganisms-2811650-supplementary.pdf
